# Supplementary material for: NiMoO4 Nanosheets Embedded in Microflake-Assembled CuCo2O4 Island-like Structure on Ni Foam for High-Performance Asymmetrical Solid-State Supercapacitors
Source: Molecules. 2023 Sep 28;28(19):6840. doi: 10.3390/molecules28196840 (PMC10574438; doi:10.3390/molecules28196840)
Supplement: Supplementary file 1 [file molecules-28-06840-s001.zip]

Archive with 1 entries (1 files):
- molecules-2598231-supplementary.pdf
